# Supplementary material for: Genomic and environmental risk factors for cardiometabolic diseases in Africa: methods used for Phase 1 of the AWI-Gen population cross-sectional study
Source: Glob Health Action. 2018 Sep 27;11(Suppl 2):1507133. doi: 10.1080/16549716.2018.1507133 (PMC6161608; doi:10.1080/16549716.2018.1507133)
Supplement: Supplemental Material [file ZGHA_A_1507133_SM7184.zip]

Archive with 2 entries (2 files):
- Supplemenratry Material Part 1 - Info sheet revised .docx
- Supplementary Material Part 2 - AWI-Gen questionnaire.pdf
